# Supplementary material for: Comparison of the efficacy of two hand decontamination methods: Alcoholic septicidine and povidone–iodine solutions
Source: PLoS One. 2025 Nov 21;20(11):e0336437. doi: 10.1371/journal.pone.0336437 (PMC12637980; doi:10.1371/journal.pone.0336437)
Supplement: S1 File — (XLSX) [file pone.0336437.s001.xlsx]

## Sheet: Sheet1
row	id	anticeptic	culture	bacteria	amikacin	cefazolin	ceftiaxone	ciprofloxetin	doxycycline	cotrimoxazole	clindamycin	vancommycin
1	1	Betadine	Negative	Negative	.	.	.	.	.	.	.	.
2	2	Betadine	Positive	S. Aureos	Sensitive	Sensitive	Sensitive	Sensitive	Sensitive	Sensitive	Resistance	Sensitive
3	3	Betadine	Negative	Negative	.	.	.	.	.	.	.	.
4	4	Betadine	Negative	Negative	.	.	.	.	.	.	.	.
5	5	Betadine	Positive	Other S.	Sensitive	Sensitive	Resistance	Sensitive	Sensitive	Resistance	Sensitive	Sensitive
6	6	Betadine	Negative	Negative	.	.	.	.	.	.	.	.
7	7	Betadine	Negative	Negative	.	.	.	.	.	.	.	.
8	8	Betadine	Negative	Negative	.	.	.	.	.	.	.	.
9	9	Betadine	Negative	Negative	.	.	.	.	.	.	.	.
10	10	Betadine	Negative	Negative	.	.	.	.	.	.	.	.
11	11	Betadine	Negative	Negative	.	.	.	.	.	.	.	.
12	12	Betadine	Negative	Negative	.	.	.	.	.	.	.	.
13	13	Betadine	Negative	Negative	.	.	.	.	.	.	.	.
14	14	Betadine	Positive	Other S.	Sensitive	Sensitive	Sensitive	Sensitive	Sensitive	Sensitive	Sensitive	Sensitive
15	15	Betadine	Negative	Negative	.	.	.	.	.	.	.	.
16	16	Betadine	Negative	Negative	.	.	.	.	.	.	.	.
17	17	Betadine	Negative	Negative	.	.	.	.	.	.	.	.
18	18	Betadine	Negative	Negative	.	.	.	.	.	.	.	.
19	19	Betadine	Negative	Negative	.	.	.	.	.	.	.	.
20	20	Betadine	Negative	Negative	.	.	.	.	.	.	.	.
21	21	Betadine	Negative	Negative	.	.	.	.	.	.	.	.
22	22	Betadine	Negative	Negative	.	.	.	.	.	.	.	.
23	23	Betadine	Negative	Negative	.	.	.	.	.	.	.	.
24	24	Betadine	Negative	Negative	.	.	.	.	.	.	.	.
25	25	Betadine	Negative	Negative	.	.	.	.	.	.	.	.
26	26	Betadine	Negative	Negative	.	.	.	.	.	.	.	.
27	27	Betadine	Negative	Negative	.	.	.	.	.	.	.	.
28	28	Betadine	Negative	Negative	.	.	.	.	.	.	.	.
29	29	Betadine	Negative	Negative	.	.	.	.	.	.	.	.
30	30	Betadine	Negative	Negative	.	.	.	.	.	.	.	.
31	1	Septicidine	Negative	Negative	.	.	.	.	.	.	.	.
32	2	Septicidine	Negative	Negative	.	.	.	.	.	.	.	.
33	3	Septicidine	Negative	Negative	.	.	.	.	.	.	.	.
34	4	Septicidine	Negative	Negative	.	.	.	.	.	.	.	.
35	5	Septicidine	Negative	Negative	.	.	.	.	.	.	.	.
36	6	Septicidine	Negative	Negative	.	.	.	.	.	.	.	.
37	7	Septicidine	Positive	Other S.	Sensitive	Sensitive	Sensitive	Sensitive	Sensitive	Resistance	Sensitive	Sensitive
38	8	Septicidine	Positive	S. Aureos	Sensitive	Sensitive	Sensitive	Sensitive	Sensitive	Sensitive	Resistance	Sensitive
39	9	Septicidine	Negative	Negative	.	.	.	.	.	.	.	.
40	10	Septicidine	Negative	Negative	.	.	.	.	.	.	.	.
41	11	Septicidine	Negative	Negative	.	.	.	.	.	.	.	.
42	12	Septicidine	Negative	Negative	.	.	.	.	.	.	.	.
43	13	Septicidine	Negative	Negative	.	.	.	.	.	.	.	.
44	14	Septicidine	Negative	Negative	.	.	.	.	.	.	.	.
45	15	Septicidine	Negative	Negative	.	.	.	.	.	.	.	.
46	16	Septicidine	Negative	Negative	.	.	.	.	.	.	.	.
47	17	Septicidine	Negative	Negative	.	.	.	.	.	.	.	.
48	18	Septicidine	Negative	Negative	.	.	.	.	.	.	.	.
49	19	Septicidine	Negative	Negative	.	.	.	.	.	.	.	.
50	20	Septicidine	Negative	Negative	.	.	.	.	.	.	.	.
51	21	Septicidine	Negative	Negative	.	.	.	.	.	.	.	.
52	22	Septicidine	Negative	Negative	.	.	.	.	.	.	.	.
53	23	Septicidine	Negative	Negative	.	.	.	.	.	.	.	.
54	24	Septicidine	Negative	Negative	.	.	.	.	.	.	.	.
55	25	Septicidine	Negative	Negative	.	.	.	.	.	.	.	.
56	26	Septicidine	Negative	Negative	.	.	.	.	.	.	.	.
57	27	Septicidine	Negative	Negative	.	.	.	.	.	.	.	.
58	28	Septicidine	Negative	Negative	.	.	.	.	.	.	.	.
59	29	Septicidine	Negative	Negative	.	.	.	.	.	.	.	.
60	30	Septicidine	Negative	Negative	.	.	.	.	.	.	.	.
61	1	Betadine	Negative	Negative	.	.	.	.	.	.	.	.
62	2	Betadine	Negative	Negative	.	.	.	.	.	.	.	.
63	3	Betadine	Negative	Negative	.	.	.	.	.	.	.	.
64	4	Betadine	Negative	Negative	.	.	.	.	.	.	.	.
65	5	Betadine	Positive	Other S.	Sensitive	Sensitive	Sensitive	Sensitive	Sensitive	Sensitive	Resistance	Resistance
66	6	Betadine	Negative	Negative	.	.	.	.	.	.	.	.
67	7	Betadine	Negative	Negative	.	.	.	.	.	.	.	.
68	8	Betadine	Negative	Negative	.	.	.	.	.	.	.	.
69	9	Betadine	Positive	Other S.	Sensitive	Sensitive	Sensitive	Sensitive	Sensitive	Resistance	Sensitive	Resistance
70	10	Betadine	Negative	Negative	.	.	.	.	.	.	.	.
71	11	Betadine	Negative	Negative	.	.	.	.	.	.	.	.
72	12	Betadine	Negative	Negative	.	.	.	.	.	.	.	.
73	13	Betadine	Negative	Negative	.	.	.	.	.	.	.	.
74	14	Betadine	Negative	Negative	.	.	.	.	.	.	.	.
75	15	Betadine	Negative	Negative	.	.	.	.	.	.	.	.
76	16	Betadine	Negative	Negative	.	.	.	.	.	.	.	.
77	17	Betadine	Negative	Negative	.	.	.	.	.	.	.	.
78	18	Betadine	Negative	Negative	.	.	.	.	.	.	.	.
79	19	Betadine	Negative	Negative	.	.	.	.	.	.	.	.
80	20	Betadine	Negative	Negative	.	.	.	.	.	.	.	.
81	21	Betadine	Negative	Negative	.	.	.	.	.	.	.	.
82	22	Betadine	Positive	S. Aureos	Sensitive	Resistance	Sensitive	Sensitive	Sensitive	Sensitive	Sensitive	Sensitive
83	23	Betadine	Negative	Negative	.	.	.	.	.	.	.	.
84	24	Betadine	Negative	Negative	.	.	.	.	.	.	.	.
85	25	Betadine	Negative	Negative	.	.	.	.	.	.	.	.
86	26	Betadine	Negative	Negative	.	.	.	.	.	.	.	.
87	27	Betadine	Negative	Negative	.	.	.	.	.	.	.	.
88	28	Betadine	Negative	Negative	.	.	.	.	.	.	.	.
89	29	Betadine	Negative	Negative	.	.	.	.	.	.	.	.
90	30	Betadine	Negative	Negative	.	.	.	.	.	.	.	.
91	1	Septicidine	Negative	Negative	.	.	.	.	.	.	.	.
92	2	Septicidine	Negative	Negative	.	.	.	.	.	.	.	.
93	3	Septicidine	Negative	Negative	.	.	.	.	.	.	.	.
94	4	Septicidine	Negative	Negative	.	.	.	.	.	.	.	.
95	5	Septicidine	Negative	Negative	.	.	.	.	.	.	.	.
96	6	Septicidine	Negative	Negative	.	.	.	.	.	.	.	.
97	7	Septicidine	Negative	Negative	.	.	.	.	.	.	.	.
98	8	Septicidine	Negative	Negative	.	.	.	.	.	.	.	.
99	9	Septicidine	Negative	Negative	.	.	.	.	.	.	.	.
100	10	Septicidine	Negative	Negative	.	.	.	.	.	.	.	.
101	11	Septicidine	Negative	Negative	.	.	.	.	.	.	.	.
102	12	Septicidine	Negative	Negative	.	.	.	.	.	.	.	.
103	13	Septicidine	Negative	Negative	.	.	.	.	.	.	.	.
104	14	Septicidine	Negative	Negative	.	.	.	.	.	.	.	.
105	15	Septicidine	Negative	Negative	.	.	.	.	.	.	.	.
106	16	Septicidine	Positive	S. Aureos	Sensitive	Sensitive	Sensitive	Sensitive	Sensitive	Sensitive	Resistance	Sensitive
107	17	Septicidine	Negative	Negative	.	.	.	.	.	.	.	.
108	18	Septicidine	Negative	Negative	.	.	.	.	.	.	.	.
109	19	Septicidine	Negative	Negative	.	.	.	.	.	.	.	.
110	20	Septicidine	Negative	Negative	.	.	.	.	.	.	.	.
111	21	Septicidine	Negative	Negative	.	.	.	.	.	.	.	.
112	22	Septicidine	Negative	Negative	.	.	.	.	.	.	.	.
113	23	Septicidine	Negative	Negative	.	.	.	.	.	.	.	.
114	24	Septicidine	Positive	Other S.	Sensitive	Sensitive	Resistance	Sensitive	Sensitive	Sensitive	Sensitive	Sensitive
115	25	Septicidine	Negative	Negative	.	.	.	.	.	.	.	.
116	26	Septicidine	Negative	Negative	.	.	.	.	.	.	.	.
117	27	Septicidine	Negative	Negative	.	.	.	.	.	.	.	.
118	28	Septicidine	Negative	Negative	.	.	.	.	.	.	.	.
119	29	Septicidine	Negative	Negative	.	.	.	.	.	.	.	.
120	30	Septicidine	Negative	Negative	.	.	.	.	.	.	.	.
121	1	Betadine	Negative	Negative	.	.	.	.	.	.	.	.
122	2	Betadine	Negative	Negative	.	.	.	.	.	.	.	.
123	3	Betadine	Negative	Negative	.	.	.	.	.	.	.	.
124	4	Betadine	Negative	Negative	.	.	.	.	.	.	.	.
125	5	Betadine	Negative	Negative	.	.	.	.	.	.	.	.
126	6	Betadine	Negative	Negative	.	.	.	.	.	.	.	.
127	7	Betadine	Negative	Negative	.	.	.	.	.	.	.	.
128	8	Betadine	Positive	S. Aureos	Sensitive	Sensitive	Sensitive	Sensitive	Sensitive	Sensitive	Resistance	Sensitive
129	9	Betadine	Negative	Negative	.	.	.	.	.	.	.	.
130	10	Betadine	Negative	Negative	.	.	.	.	.	.	.	.
131	11	Betadine	Negative	Negative	.	.	.	.	.	.	.	.
132	12	Betadine	Negative	Negative	.	.	.	.	.	.	.	.
133	13	Betadine	Negative	Negative	.	.	.	.	.	.	.	.
134	14	Betadine	Negative	Negative	.	.	.	.	.	.	.	.
135	15	Betadine	Negative	Negative	.	.	.	.	.	.	.	.
136	16	Betadine	Negative	Negative	.	.	.	.	.	.	.	.
137	17	Betadine	Negative	Negative	.	.	.	.	.	.	.	.
138	18	Betadine	Negative	Negative	.	.	.	.	.	.	.	.
139	19	Betadine	Negative	Negative	.	.	.	.	.	.	.	.
140	20	Betadine	Negative	Negative	.	.	.	.	.	.	.	.
141	21	Betadine	Negative	Negative	.	.	.	.	.	.	.	.
142	22	Betadine	Negative	Negative	.	.	.	.	.	.	.	.
143	23	Betadine	Negative	Negative	.	.	.	.	.	.	.	.
144	24	Betadine	Negative	Negative	.	.	.	.	.	.	.	.
145	25	Betadine	Positive	Diphteroid	Sensitive	Sensitive	Sensitive	Sensitive	Sensitive	Sensitive	Sensitive	Sensitive
146	26	Betadine	Negative	Negative	.	.	.	.	.	.	.	.
147	27	Betadine	Negative	Negative	.	.	.	.	.	.	.	.
148	28	Betadine	Negative	Negative	.	.	.	.	.	.	.	.
149	29	Betadine	Negative	Negative	.	.	.	.	.	.	.	.
150	30	Betadine	Negative	Negative	.	.	.	.	.	.	.	.
151	1	Septicidine	Negative	Negative	.	.	.	.	.	.	.	.
152	2	Septicidine	Positive	Other S.	Sensitive	Sensitive	Sensitive	Sensitive	Resistance	Sensitive	Sensitive	Sensitive
153	3	Septicidine	Negative	Negative	.	.	.	.	.	.	.	.
154	4	Septicidine	Negative	Negative	.	.	.	.	.	.	.	.
155	5	Septicidine	Negative	Negative	.	.	.	.	.	.	.	.
156	6	Septicidine	Negative	Negative	.	.	.	.	.	.	.	.
157	7	Septicidine	Negative	Negative	.	.	.	.	.	.	.	.
158	8	Septicidine	Negative	Negative	.	.	.	.	.	.	.	.
159	9	Septicidine	Negative	Negative	.	.	.	.	.	.	.	.
160	10	Septicidine	Negative	Negative	.	.	.	.	.	.	.	.
161	11	Septicidine	Negative	Negative	.	.	.	.	.	.	.	.
162	12	Septicidine	Negative	Negative	.	.	.	.	.	.	.	.
163	13	Septicidine	Negative	Negative	.	.	.	.	.	.	.	.
164	14	Septicidine	Negative	Negative	.	.	.	.	.	.	.	.
165	15	Septicidine	Positive	Other S.	Sensitive	Resistance	Sensitive	Sensitive	Sensitive	Sensitive	Sensitive	Sensitive
166	16	Septicidine	Negative	Negative	.	.	.	.	.	.	.	.
167	17	Septicidine	Negative	Negative	.	.	.	.	.	.	.	.
168	18	Septicidine	Negative	Negative	.	.	.	.	.	.	.	.
169	19	Septicidine	Negative	Negative	.	.	.	.	.	.	.	.
170	20	Septicidine	Negative	Negative	.	.	.	.	.	.	.	.
171	21	Septicidine	Negative	Negative	.	.	.	.	.	.	.	.
172	22	Septicidine	Negative	Negative	.	.	.	.	.	.	.	.
173	23	Septicidine	Negative	Negative	.	.	.	.	.	.	.	.
174	24	Septicidine	Negative	Negative	.	.	.	.	.	.	.	.
175	25	Septicidine	Negative	Negative	.	.	.	.	.	.	.	.
176	26	Septicidine	Negative	Negative	.	.	.	.	.	.	.	.
177	27	Septicidine	Negative	Negative	.	.	.	.	.	.	.	.
178	28	Septicidine	Negative	Negative	.	.	.	.	.	.	.	.
179	29	Septicidine	Negative	Negative	.	.	.	.	.	.	.	.
180	30	Septicidine	Negative	Negative	.	.	.	.	.	.	.	.
181	1	Betadine	Positive	S. Aureos	Sensitive	Resistance	Sensitive	Sensitive	Sensitive	Resistance	Sensitive	Resistance
182	2	Betadine	Negative	Negative	.	.	.	.	.	.	.	.
183	3	Betadine	Negative	Negative	.	.	.	.	.	.	.	.
184	4	Betadine	Negative	Negative	.	.	.	.	.	.	.	.
185	5	Betadine	Negative	Negative	.	.	.	.	.	.	.	.
186	6	Betadine	Negative	Negative	.	.	.	.	.	.	.	.
187	7	Betadine	Negative	Negative	.	.	.	.	.	.	.	.
188	8	Betadine	Negative	Negative	.	.	.	.	.	.	.	.
189	9	Betadine	Negative	Negative	.	.	.	.	.	.	.	.
190	10	Betadine	Negative	Negative	.	.	.	.	.	.	.	.
191	11	Betadine	Negative	Negative	.	.	.	.	.	.	.	.
192	12	Betadine	Negative	Negative	.	.	.	.	.	.	.	.
193	13	Betadine	Negative	Negative	.	.	.	.	.	.	.	.
194	14	Betadine	Negative	Negative	.	.	.	.	.	.	.	.
195	15	Betadine	Negative	Negative	.	.	.	.	.	.	.	.
196	16	Betadine	Negative	Negative	.	.	.	.	.	.	.	.
197	17	Betadine	Negative	Negative	.	.	.	.	.	.	.	.
198	18	Betadine	Negative	Negative	.	.	.	.	.	.	.	.
199	19	Betadine	Negative	Negative	.	.	.	.	.	.	.	.
200	20	Betadine	Negative	Negative	.	.	.	.	.	.	.	.
201	21	Betadine	Negative	Negative	.	.	.	.	.	.	.	.
202	22	Betadine	Negative	Negative	.	.	.	.	.	.	.	.
203	23	Betadine	Negative	Negative	.	.	.	.	.	.	.	.
204	24	Betadine	Negative	Negative	.	.	.	.	.	.	.	.
205	25	Betadine	Positive	Other S.	Sensitive	Sensitive	Sensitive	Sensitive	Sensitive	Resistance	Sensitive	Sensitive
206	26	Betadine	Negative	Negative	.	.	.	.	.	.	.	.
207	27	Betadine	Negative	Negative	.	.	.	.	.	.	.	.
208	28	Betadine	Negative	Negative	.	.	.	.	.	.	.	.
209	29	Betadine	Negative	Negative	.	.	.	.	.	.	.	.
210	30	Betadine	Negative	Negative	.	.	.	.	.	.	.	.
211	1	Septicidine	Negative	Negative	.	.	.	.	.	.	.	.
212	2	Septicidine	Negative	Negative	.	.	.	.	.	.	.	.
213	3	Septicidine	Negative	Negative	.	.	.	.	.	.	.	.
214	4	Septicidine	Negative	Negative	.	.	.	.	.	.	.	.
215	5	Septicidine	Positive	Other S.	Sensitive	Sensitive	Sensitive	Sensitive	Sensitive	Sensitive	Sensitive	Sensitive
216	6	Septicidine	Negative	Negative	.	.	.	.	.	.	.	.
217	7	Septicidine	Negative	Negative	.	.	.	.	.	.	.	.
218	8	Septicidine	Negative	Negative	.	.	.	.	.	.	.	.
219	9	Septicidine	Negative	Negative	.	.	.	.	.	.	.	.
220	10	Septicidine	Negative	Negative	.	.	.	.	.	.	.	.
221	11	Septicidine	Negative	Negative	.	.	.	.	.	.	.	.
222	12	Septicidine	Negative	Negative	.	.	.	.	.	.	.	.
223	13	Septicidine	Negative	Negative	.	.	.	.	.	.	.	.
224	14	Septicidine	Negative	Negative	.	.	.	.	.	.	.	.
225	15	Septicidine	Negative	Negative	.	.	.	.	.	.	.	.
226	16	Septicidine	Negative	Negative	.	.	.	.	.	.	.	.
227	17	Septicidine	Negative	Negative	.	.	.	.	.	.	.	.
228	18	Septicidine	Positive	Diphteroid	Sensitive	Sensitive	Sensitive	Sensitive	Sensitive	Resistance	Sensitive	Sensitive
229	19	Septicidine	Negative	Negative	.	.	.	.	.	.	.	.
230	20	Septicidine	Negative	Negative	.	.	.	.	.	.	.	.
231	21	Septicidine	Negative	Negative	.	.	.	.	.	.	.	.
232	22	Septicidine	Negative	Negative	.	.	.	.	.	.	.	.
233	23	Septicidine	Negative	Negative	.	.	.	.	.	.	.	.
234	24	Septicidine	Negative	Negative	.	.	.	.	.	.	.	.
235	25	Septicidine	Negative	Negative	.	.	.	.	.	.	.	.
236	26	Septicidine	Negative	Negative	.	.	.	.	.	.	.	.
237	27	Septicidine	Negative	Negative	.	.	.	.	.	.	.	.
238	28	Septicidine	Negative	Negative	.	.	.	.	.	.	.	.
239	29	Septicidine	Negative	Negative	.	.	.	.	.	.	.	.
240	30	Septicidine	Negative	Negative	.	.	.	.	.	.	.	.
